# Supplementary material for: The Elongation Factor 1 Alpha Promoter Drives the Functional Expression of Kir2A in Plutella xylostella Cells
Source: Int J Mol Sci. 2025 Mar 26;26(7):3042. doi: 10.3390/ijms26073042 (PMC11989005; doi:10.3390/ijms26073042)
Supplement: Supplementary file 1 [file ijms-26-03042-s001.zip]

Archive with 2 entries (2 files):
- Supplementary materials.pdf
- Vedio S1.mp4
